# Supplementary material for: sTREM2 is associated with attenuated tau aggregate accumulation in the presence of amyloid-β pathology
Source: Brain Commun. 2023 Oct 24;5(6):fcad286. doi: 10.1093/braincomms/fcad286 (PMC10629471; doi:10.1093/braincomms/fcad286)
Supplement: fcad286_Supplementary_Data [file fcad286_supplementary_data.zip]

Archive with 3 entries (3 files):
- Supplementary_material_3.xlsx
- Supplementary_material_1.xlsx
- Supplementary_material_2.xlsx
