# Supplementary material for: sTREM2 is associated with attenuated tau aggregate accumulation in the presence of amyloid-β pathology
Source: Brain Commun. 2023 Oct 24;5(6):fcad286. doi: 10.1093/braincomms/fcad286 (PMC10629471; doi:10.1093/braincomms/fcad286)
Supplement: fcad286_Supplementary_Data [file fcad286_supplementary_data.zip › Supplementary_material_3.xlsx]

## Sheet: Supplementary3
ROI	CSF sTREM2 adj. baseline tau-PET
	β	uncorrected p-value	corrected p-value
1	-0.176	0.089	0.388
2	-0.067	0.633	0.904
3	-0.064	0.657	0.933
4	-0.175	0.106	0.453
5	-0.167	0.151	0.583
6	-0.173	0.111	0.464
7	-0.172	0.127	0.52
8	-0.138	0.362	0.905
9	-0.166	0.153	0.578
10	-0.041	0.763	0.96
11	-0.164	0.179	0.664
12	-0.009	0.953	0.993
13	-0.008	0.954	0.989
14	-0.055	0.695	0.945
15	-0.088	0.563	0.923
16	-0.088	0.573	0.932
17	-0.104	0.46	0.894
18	-0.094	0.489	0.881
19	-0.156	0.227	0.744
20	-0.021	0.892	0.991
21	-0.092	0.494	0.882
22	-0.08	0.6	0.93
23	-0.017	0.897	0.991
24	-0.017	0.898	0.987
25	-0.055	0.71	0.959
26	-0.092	0.496	0.879
27	-0.016	0.908	0.992
28	-0.091	0.519	0.91
29	-0.079	0.604	0.93
30	-0.091	0.519	0.904
31	-0.061	0.662	0.932
32	-0.091	0.543	0.928
33	-0.135	0.363	0.897
34	-0.155	0.228	0.737
35	-0.015	0.909	0.988
36	-0.054	0.711	0.954
37	-0.051	0.711	0.948
38	-0.051	0.714	0.945
39	-0.147	0.261	0.769
40	-0.049	0.718	0.945
41	-0.029	0.865	1.018
42	-0.029	0.866	1.013
43	-0.091	0.526	0.906
44	-0.086	0.579	0.934
45	-0.153	0.243	0.772
46	-0.153	0.247	0.773
47	-0.103	0.468	0.901
48	-0.101	0.468	0.893
49	-0.1	0.469	0.886
50	-0.06	0.665	0.93
51	-0.037	0.799	0.98
52	-0.069	0.628	0.916
53	-0.201	0.054	0.392
54	-0.028	0.868	1.009
55	-0.098	0.471	0.88
56	-0.096	0.48	0.889
57	-0.188	0.073	0.367
58	-0.187	0.075	0.366
59	-0.086	0.579	0.927
60	-0.083	0.582	0.924
61	-0.152	0.251	0.772
62	-0.135	0.364	0.888
63	-0.151	0.252	0.764
64	-0.09	0.544	0.923
65	-0.095	0.484	0.889
66	-0.034	0.816	0.996
67	-0.033	0.826	1.001
68	-0.031	0.851	1.026
69	-0.03	0.859	1.029
70	-0.03	0.86	1.024
71	-0.147	0.261	0.759
72	-0.201	0.057	0.394
73	-0.068	0.629	0.912
74	-0.089	0.548	0.921
75	-0.089	0.548	0.914
76	-0.082	0.591	0.931
77	-0.088	0.559	0.925
78	-0.081	0.599	0.936
79	-0.135	0.364	0.879
80	-0.131	0.367	0.875
81	-0.149	0.256	0.766
82	-0.13	0.367	0.865
83	-0.094	0.486	0.884
84	-0.203	0.052	0.387
85	-0.06	0.675	0.938
86	-0.028	0.871	1.007
87	-0.059	0.675	0.932
88	-0.028	0.873	1.003
89	-0.026	0.875	1
90	-0.068	0.632	0.909
91	-0.026	0.877	0.997
92	-0.026	0.884	0.999
93	-0.03	0.865	1.023
94	-0.025	0.885	0.994
95	-0.023	0.885	0.989
96	-0.146	0.269	0.768
97	-0.145	0.287	0.808
98	-0.198	0.058	0.389
99	-0.144	0.307	0.853
100	-0.04	0.769	0.955
101	-0.192	0.07	0.37
102	-0.041	0.763	0.954
103	-0.19	0.072	0.371
104	-0.007	0.966	0.996
105	-0.075	0.612	0.921
106	-0.005	0.967	0.992
107	-0.005	0.968	0.987
108	-0.074	0.617	0.921
109	-0.009	0.95	0.994
110	-0.004	0.973	0.988
111	-0.071	0.617	0.914
112	-0.07	0.618	0.909
113	-0.039	0.781	0.965
114	-0.049	0.72	0.942
115	-0.196	0.065	0.394
116	-0.217	0.008	0.145
117	-0.217	0.011	0.172
118	-0.22	0.003	0.106
119	-0.21	0.033	0.322
120	-0.144	0.308	0.845
121	-0.013	0.915	0.989
122	-0.143	0.309	0.835
123	-0.078	0.605	0.923
124	-0.013	0.917	0.986
125	-0.142	0.33	0.882
126	-0.004	0.986	0.996
127	-0.013	0.926	0.99
128	-0.047	0.723	0.939
129	-0.141	0.346	0.912
130	-0.011	0.93	0.99
131	-0.128	0.372	0.865
132	-0.003	0.987	0.992
133	-0.002	0.988	0.988
134	-0.01	0.934	0.988
135	-0.217	0.005	0.102
136	-0.343	0	0.04
137	-0.01	0.936	0.985
138	-0.209	0.038	0.346
139	-0.209	0.038	0.337
140	-0.046	0.729	0.941
141	-0.044	0.737	0.945
142	-0.042	0.741	0.944
143	-0.164	0.18	0.657
144	-0.042	0.755	0.955
145	-0.14	0.351	0.911
146	-0.125	0.376	0.865
147	-0.198	0.059	0.385
148	-0.305	0	0.03
149	-0.216	0.013	0.195
150	-0.207	0.045	0.38
151	-0.14	0.353	0.906
152	-0.215	0.013	0.184
153	-0.215	0.015	0.192
154	-0.22	0.004	0.117
155	-0.219	0.004	0.11
156	-0.123	0.38	0.865
157	-0.162	0.186	0.664
158	-0.122	0.394	0.886
159	-0.185	0.076	0.364
160	-0.183	0.077	0.359
161	-0.121	0.395	0.878
162	-0.213	0.02	0.237
163	-0.217	0.007	0.141
164	-0.138	0.357	0.904
165	-0.205	0.05	0.406
166	-0.205	0.051	0.397
167	-0.195	0.065	0.387
168	-0.266	0	0.026
169	-0.218	0.004	0.102
170	-0.18	0.077	0.35
171	-0.12	0.4	0.879
172	-0.119	0.406	0.882
173	-0.117	0.406	0.874
174	-0.116	0.409	0.87
175	-0.115	0.417	0.879
176	-0.113	0.439	0.914
177	-0.161	0.192	0.675
178	-0.076	0.607	0.92
179	-0.171	0.134	0.537
180	-0.113	0.443	0.915
181	-0.111	0.445	0.91
182	-0.195	0.067	0.385
183	-0.195	0.068	0.381
184	-0.192	0.069	0.372
185	-0.213	0.021	0.235
186	-0.248	0	0.04
187	-0.211	0.026	0.281
188	-0.223	0.001	0.048
189	-0.211	0.027	0.271
190	-0.196	0.06	0.376
191	-0.179	0.079	0.352
192	-0.057	0.678	0.929
193	-0.169	0.142	0.556
194	-0.109	0.449	0.907
195	-0.108	0.449	0.898
196	-0.107	0.452	0.896
197	-0.104	0.457	0.897
198	-0.161	0.194	0.671
199	-0.159	0.2	0.678
200	-0.157	0.214	0.713
