# Supplementary material for: sTREM2 is associated with attenuated tau aggregate accumulation in the presence of amyloid-β pathology
Source: Brain Commun. 2023 Oct 24;5(6):fcad286. doi: 10.1093/braincomms/fcad286 (PMC10629471; doi:10.1093/braincomms/fcad286)
Supplement: fcad286_Supplementary_Data [file fcad286_supplementary_data.zip › Supplementary_material_1.xlsx]

## Sheet: Sheet1
Supplementary 1. Investigated time points of participants
Time points	Aβ-negative non-demented (n= 107)	Aβ-positive non-demented (n = 71)
Baseline	107	71
12 months	17	17
18 months	12	7
24 months	18	22
30 months	6	3
36 months	5	2
42 months	2	1
48 months	24	14
54 months	4	2
60 months	7	1
66 months	7	2
72 months	3	0
84 months	2	0
