# Supplementary material for: sTREM2 is associated with attenuated tau aggregate accumulation in the presence of amyloid-β pathology
Source: Brain Commun. 2023 Oct 24;5(6):fcad286. doi: 10.1093/braincomms/fcad286 (PMC10629471; doi:10.1093/braincomms/fcad286)
Supplement: fcad286_Supplementary_Data [file fcad286_supplementary_data.zip › Supplementary_material_2.xlsx]

## Sheet: Supplementary 2
ROI	Regional Aβ only			CSF sTREM2 only			Regional Aβ adj. sTREM2			CSF sTREM2 adj. regional Aβ			Regional Aβ adj. sTREM2, baseline tau-PET			CSF sTREM2 adj. regional Aβ, baseline tau-PET
	β	uncorrected p-value	corrected p-value	β	uncorrected p-value	corrected p-value	β	uncorrected p-value	corrected p-value	β	uncorrected p-value	corrected p-value	β	uncorrected p-value	corrected p-value	β	uncorrected p-value	corrected p-value
1	0.075	0.271	0.57	-0.074	0.601	0.79	0.067	0.466	0.723	-0.063	0.352	0.56	0.091	0.475	0.737	-0.072	0.394	0.626
2	0.205	0.001	0.037	-0.135	0.322	0.658	0.267	0	0.036	-0.149	0.081	0.285	0.003	0.761	0.773	-0.131	0.107	0.378
3	0.074	0.277	0.577	-0.134	0.324	0.656	0.233	0.001	0.036	-0.147	0.091	0.314	0.003	0.769	0.776	-0.147	0.118	0.407
4	0.204	0.001	0.036	-0.071	0.606	0.792	0.066	0.471	0.725	-0.062	0.355	0.559	0.088	0.482	0.742	-0.05	0.396	0.624
5	0.076	0.25	0.543	-0.076	0.587	0.787	0.004	0.872	0.881	-0.04	0.462	0.629	0.263	0.003	0.074	-0.071	0.512	0.697
6	0.074	0.28	0.577	-0.07	0.606	0.788	0.066	0.48	0.733	-0.062	0.357	0.558	0.086	0.5	0.763	-0.093	0.399	0.624
7	0.072	0.281	0.573	-0.068	0.616	0.795	0.065	0.483	0.732	-0.061	0.359	0.557	0.084	0.502	0.761	-0.054	0.4	0.62
8	0.013	0.63	0.845	-0.147	0.25	0.588	0.075	0.433	0.728	-0.054	0.387	0.569	0.099	0.413	0.694	-0.083	0.434	0.638
9	0.076	0.259	0.556	-0.075	0.588	0.784	0.005	0.861	0.874	-0.039	0.463	0.625	0.262	0.003	0.07	-0.071	0.513	0.693
10	-0.053	0.84	0.865	-0.136	0.313	0.659	0.141	0.103	0.363	-0.046	0.448	0.631	0.195	0.135	0.457	-0.05	0.466	0.656
11	0.075	0.268	0.57	-0.074	0.588	0.779	0.202	0.001	0.034	-0.034	0.463	0.622	0.257	0.004	0.071	-0.066	0.536	0.72
12	0.055	0.422	0.703	-0.011	0.849	0.857	0.006	0.832	0.854	-0.014	0.596	0.701	0.007	0.745	0.764	-0.012	0.622	0.732
13	0.051	0.438	0.723	-0.01	0.851	0.855	0.005	0.836	0.853	-0.013	0.598	0.699	0.005	0.752	0.768	0.013	0.629	0.736
14	0.103	0.179	0.518	-0.091	0.548	0.778	0.049	0.571	0.766	-0.062	0.36	0.554	0.06	0.54	0.725	-0.051	0.4	0.615
15	0.158	0.006	0.061	-0.021	0.813	0.851	0.012	0.757	0.81	0	0.696	0.736	0.014	0.702	0.751	-0.011	0.7	0.741
16	0.157	0.007	0.061	-0.018	0.816	0.85	0.012	0.758	0.806	0.001	0.699	0.736	0.014	0.702	0.747	0.021	0.701	0.738
17	-0.02	0.768	0.877	-0.101	0.485	0.747	0.11	0.216	0.535	-0.103	0.236	0.52	0.152	0.258	0.621	-0.109	0.259	0.57
18	0.189	0.003	0.043	-0.186	0.105	0.347	0.158	0.017	0.095	-0.145	0.098	0.327	0.23	0.053	0.283	-0.136	0.134	0.449
19	-0.007	0.719	0.866	-0.065	0.632	0.795	0.016	0.751	0.812	-0.027	0.529	0.683	0.015	0.683	0.738	-0.006	0.571	0.737
20	0.107	0.143	0.446	-0.093	0.518	0.762	0.141	0.107	0.371	-0.092	0.26	0.521	0.192	0.135	0.45	-0.123	0.307	0.614
21	0.165	0.004	0.052	-0.183	0.106	0.344	0.157	0.018	0.097	-0.145	0.1	0.328	0.23	0.055	0.282	-0.154	0.136	0.447
22	0.199	0.002	0.036	-0.035	0.754	0.847	0.095	0.319	0.646	-0.006	0.645	0.724	0.269	0	0.04	0.015	0.658	0.739
23	0.106	0.147	0.452	-0.093	0.524	0.765	0.138	0.108	0.366	-0.089	0.263	0.522	0.19	0.136	0.447	-0.072	0.31	0.613
24	0.105	0.156	0.472	-0.092	0.529	0.767	0.135	0.113	0.377	-0.088	0.263	0.517	0.188	0.136	0.441	-0.073	0.31	0.608
25	0.102	0.181	0.517	-0.086	0.55	0.775	0.049	0.571	0.762	-0.059	0.37	0.565	0.059	0.549	0.732	-0.036	0.415	0.634
26	0.188	0.004	0.049	-0.183	0.107	0.341	0.156	0.028	0.15	-0.143	0.102	0.33	0.227	0.056	0.281	-0.133	0.14	0.452
27	0.104	0.158	0.471	-0.092	0.53	0.763	0.134	0.113	0.371	-0.088	0.264	0.513	0.185	0.136	0.434	-0.091	0.313	0.609
28	0.161	0.005	0.058	-0.182	0.121	0.379	0.155	0.028	0.146	-0.143	0.113	0.36	0.225	0.061	0.3	-0.131	0.145	0.461
29	0.198	0.002	0.036	-0.034	0.758	0.847	0.304	0	0.03	-0.005	0.667	0.745	0.255	0.001	0.044	0.01	0.663	0.74
30	0.16	0.006	0.065	-0.18	0.122	0.377	0.155	0.029	0.148	-0.138	0.116	0.365	0.222	0.062	0.299	-0.138	0.148	0.462
31	0.201	0.001	0.034	-0.133	0.339	0.679	0.331	0	0.04	-0.146	0.095	0.322	0.001	0.778	0.782	-0.154	0.126	0.427
32	0.027	0.581	0.812	-0.159	0.233	0.584	0.148	0.053	0.214	-0.101	0.246	0.519	0.205	0.115	0.444	-0.106	0.279	0.588
33	0.012	0.63	0.84	-0.146	0.258	0.601	0.073	0.438	0.731	-0.052	0.389	0.567	0.099	0.417	0.695	-0.081	0.436	0.637
34	-0.007	0.719	0.861	-0.063	0.647	0.809	0.012	0.752	0.809	-0.027	0.53	0.68	0.015	0.7	0.753	-0.005	0.579	0.742
35	0.103	0.174	0.511	-0.092	0.535	0.764	0.133	0.115	0.372	-0.088	0.267	0.513	0.183	0.142	0.444	-0.096	0.315	0.606
36	0.099	0.183	0.515	-0.085	0.558	0.781	0.048	0.582	0.771	-0.057	0.374	0.566	0.058	0.55	0.729	-0.054	0.421	0.638
37	0.098	0.188	0.522	-0.084	0.564	0.784	0.045	0.583	0.767	-0.055	0.375	0.565	0.057	0.552	0.726	-0.072	0.425	0.639
38	0.097	0.189	0.517	-0.084	0.565	0.779	0.045	0.595	0.778	-0.054	0.376	0.562	0.056	0.554	0.724	-0.087	0.426	0.637
39	0.086	0.212	0.517	-0.044	0.725	0.854	0.169	0.01	0.108	-0.021	0.58	0.703	0.245	0.009	0.081	0.003	0.601	0.728
40	0.096	0.192	0.518	-0.079	0.57	0.78	0.045	0.602	0.782	-0.054	0.378	0.561	0.052	0.559	0.726	-0.068	0.43	0.637
41	0	0.677	0.856	-0.202	0.057	0.226	0.018	0.732	0.8	-0.13	0.16	0.459	0.016	0.676	0.738	-0.137	0.162	0.464
42	0.047	0.492	0.768	-0.202	0.06	0.232	0.045	0.603	0.779	-0.129	0.163	0.46	0.052	0.568	0.734	-0.136	0.162	0.458
43	0.159	0.006	0.063	-0.178	0.141	0.427	0.117	0.194	0.512	-0.135	0.118	0.364	0.162	0.238	0.612	-0.116	0.15	0.464
44	0.157	0.007	0.059	-0.016	0.818	0.847	0.011	0.767	0.807	0.001	0.703	0.736	0.013	0.708	0.745	0.033	0.703	0.736
45	-0.007	0.736	0.876	-0.063	0.655	0.814	0.062	0.511	0.741	-0.026	0.532	0.677	0.071	0.523	0.758	-0.046	0.581	0.74
46	-0.005	0.739	0.874	-0.063	0.66	0.814	0.063	0.511	0.736	-0.025	0.533	0.674	0.07	0.523	0.753	-0.008	0.581	0.735
47	-0.02	0.777	0.882	-0.1	0.496	0.758	0.155	0.031	0.152	-0.103	0.238	0.517	0.22	0.063	0.293	-0.117	0.26	0.566
48	-0.021	0.777	0.877	-0.098	0.501	0.76	0.154	0.036	0.172	-0.102	0.242	0.521	0.218	0.067	0.307	-0.093	0.26	0.56
49	-0.019	0.777	0.873	-0.098	0.513	0.772	0.154	0.037	0.176	-0.101	0.242	0.516	0.218	0.076	0.34	-0.076	0.265	0.565
50	-0.021	0.785	0.877	-0.04	0.745	0.851	0.069	0.461	0.727	-0.01	0.606	0.701	0.093	0.452	0.711	0.011	0.635	0.734
51	0.118	0.114	0.407	-0.168	0.201	0.552	0.153	0.041	0.183	-0.118	0.194	0.485	0.212	0.097	0.416	-0.149	0.189	0.473
52	0.115	0.128	0.419	-0.046	0.692	0.829	0.026	0.682	0.788	0.006	0.739	0.746	0.029	0.632	0.73	0.007	0.778	0.785
53	-0.025	0.788	0.875	-0.067	0.616	0.79	0.108	0.225	0.544	-0.044	0.452	0.633	0.142	0.271	0.638	-0.035	0.472	0.661
54	0.047	0.496	0.768	-0.201	0.061	0.23	0.044	0.609	0.781	-0.129	0.169	0.469	0.051	0.571	0.732	-0.148	0.163	0.453
55	-0.068	0.799	0.868	-0.128	0.351	0.675	0.099	0.279	0.588	-0.108	0.217	0.5	0.12	0.309	0.637	-0.133	0.235	0.542
56	-0.069	0.802	0.867	-0.124	0.351	0.669	0.097	0.297	0.618	-0.107	0.219	0.499	0.12	0.31	0.633	-0.109	0.238	0.542
57	0.094	0.194	0.517	-0.135	0.314	0.655	0.082	0.384	0.698	-0.034	0.468	0.624	0.105	0.379	0.69	-0.015	0.543	0.724
58	0.091	0.198	0.521	-0.131	0.321	0.663	0.081	0.39	0.703	-0.031	0.487	0.645	0.104	0.385	0.693	-0.032	0.543	0.719
59	0.15	0.008	0.067	-0.015	0.831	0.857	0.009	0.775	0.811	0.002	0.718	0.748	0.012	0.725	0.759	0.036	0.734	0.764
60	0.149	0.008	0.067	-0.014	0.834	0.856	0.009	0.791	0.824	0.001	0.726	0.752	0.009	0.732	0.763	0.04	0.747	0.774
61	-0.007	0.742	0.872	-0.062	0.664	0.814	0.062	0.513	0.733	-0.023	0.533	0.671	0.07	0.524	0.749	-0.023	0.581	0.731
62	0.009	0.631	0.835	-0.145	0.261	0.6	0.034	0.627	0.77	-0.052	0.404	0.586	0.037	0.6	0.737	-0.036	0.448	0.649
63	-0.007	0.75	0.877	-0.052	0.667	0.813	0.061	0.524	0.743	-0.022	0.536	0.67	0.07	0.524	0.743	-0.025	0.588	0.736
64	0.027	0.581	0.806	-0.156	0.235	0.581	0.052	0.555	0.766	-0.101	0.249	0.52	0.065	0.534	0.736	-0.107	0.281	0.586
65	-0.069	0.804	0.864	-0.127	0.357	0.674	0.097	0.305	0.629	-0.106	0.22	0.495	0.119	0.316	0.639	-0.123	0.248	0.557
66	0.118	0.116	0.407	-0.168	0.203	0.55	0.151	0.047	0.204	-0.117	0.206	0.508	0.212	0.11	0.46	-0.136	0.189	0.467
67	0.118	0.116	0.4	-0.166	0.212	0.567	0.15	0.049	0.211	-0.115	0.207	0.506	0.208	0.111	0.455	-0.123	0.199	0.486
68	0.115	0.119	0.403	-0.165	0.213	0.56	0.149	0.05	0.21	-0.113	0.211	0.509	0.206	0.111	0.447	-0.128	0.222	0.536
69	0.117	0.119	0.396	-0.163	0.221	0.574	0.149	0.052	0.214	-0.111	0.212	0.505	0.205	0.114	0.449	-0.092	0.226	0.54
70	0.06	0.376	0.659	-0.159	0.223	0.573	0.057	0.542	0.759	-0.11	0.213	0.502	0.068	0.531	0.742	-0.117	0.231	0.545
71	0.086	0.214	0.515	-0.043	0.729	0.853	0.174	0.006	0.083	-0.018	0.58	0.699	0.252	0.007	0.083	-0.018	0.605	0.729
72	-0.025	0.795	0.878	-0.066	0.622	0.792	0.108	0.228	0.543	-0.041	0.456	0.634	0.139	0.276	0.642	-0.034	0.484	0.673
73	0.112	0.13	0.419	-0.046	0.712	0.848	0.026	0.687	0.79	0.006	0.741	0.745	0.029	0.634	0.729	0.038	0.778	0.782
74	0.023	0.595	0.82	-0.153	0.237	0.579	0.051	0.564	0.773	-0.096	0.25	0.516	0.062	0.539	0.738	-0.107	0.287	0.592
75	0.019	0.598	0.819	-0.15	0.238	0.575	0.051	0.565	0.769	-0.094	0.251	0.513	0.061	0.539	0.734	-0.111	0.287	0.587
76	0.149	0.008	0.065	-0.014	0.841	0.858	0.008	0.808	0.837	0.003	0.73	0.753	0.008	0.735	0.761	-0.001	0.747	0.771
77	0.019	0.615	0.836	-0.148	0.248	0.592	0.051	0.566	0.764	-0.094	0.253	0.511	0.061	0.539	0.729	-0.082	0.3	0.607
78	0.148	0.009	0.064	-0.013	0.847	0.86	0.008	0.81	0.835	0.003	0.732	0.751	0.007	0.737	0.76	-0.004	0.752	0.771
79	0.008	0.639	0.84	-0.145	0.27	0.615	0.034	0.628	0.766	-0.048	0.423	0.609	0.036	0.602	0.735	-0.058	0.455	0.655
80	0.007	0.653	0.853	-0.143	0.274	0.617	0.032	0.631	0.765	-0.044	0.442	0.632	0.034	0.603	0.731	-0.028	0.457	0.653
81	-0.007	0.755	0.877	-0.051	0.669	0.812	0.058	0.532	0.75	-0.023	0.542	0.673	0.069	0.527	0.742	-0.043	0.592	0.736
82	0.007	0.661	0.858	-0.142	0.276	0.614	0.032	0.636	0.766	-0.046	0.443	0.628	0.033	0.612	0.737	-0.071	0.462	0.655
83	-0.069	0.806	0.862	-0.126	0.361	0.676	0.096	0.315	0.643	-0.104	0.221	0.492	0.119	0.327	0.654	-0.088	0.254	0.565
84	0.002	0.674	0.864	-0.009	0.859	0.859	0.159	0.014	0.084	-0.372	0.001	0.04	0.231	0.043	0.238	0.048	0.763	0.778
85	-0.03	0.808	0.859	-0.04	0.746	0.848	0.085	0.367	0.686	-0.009	0.616	0.708	0.108	0.363	0.679	0.023	0.646	0.742
86	0.045	0.497	0.764	-0.2	0.067	0.248	0.044	0.614	0.782	-0.127	0.169	0.463	0.049	0.573	0.73	-0.124	0.163	0.447
87	-0.028	0.799	0.873	-0.038	0.75	0.847	0.002	0.884	0.884	-0.008	0.635	0.726	0.001	0.787	0.787	-0.028	0.646	0.738
88	0.128	0.093	0.407	-0.199	0.068	0.248	0.012	0.766	0.811	-0.126	0.17	0.459	0.013	0.704	0.745	-0.148	0.166	0.448
89	0.044	0.511	0.78	-0.196	0.075	0.269	0.043	0.614	0.778	-0.125	0.18	0.48	0.049	0.574	0.726	-0.104	0.171	0.456
90	0.108	0.138	0.438	-0.045	0.716	0.848	0.025	0.691	0.789	0.009	0.742	0.742	0.027	0.634	0.725	0.053	0.778	0.778
91	0.043	0.513	0.777	-0.193	0.077	0.27	0.043	0.616	0.775	-0.123	0.18	0.473	0.04	0.574	0.722	-0.119	0.181	0.476
92	0.043	0.515	0.774	-0.189	0.082	0.283	0.037	0.617	0.771	-0.12	0.181	0.471	0.04	0.58	0.725	-0.111	0.181	0.471
93	0.059	0.392	0.681	-0.162	0.232	0.588	0.054	0.555	0.771	-0.109	0.217	0.506	0.067	0.534	0.742	-0.138	0.234	0.545
94	0.041	0.525	0.783	-0.192	0.09	0.307	0.036	0.622	0.773	-0.119	0.181	0.466	0.039	0.585	0.726	-0.125	0.182	0.468
95	0.04	0.527	0.78	-0.186	0.101	0.338	0.034	0.625	0.772	-0.119	0.183	0.463	0.037	0.596	0.736	-0.154	0.188	0.476
96	-0.035	0.823	0.861	-0.043	0.729	0.848	0.172	0.008	0.102	-0.018	0.583	0.698	0.251	0.007	0.081	-0.002	0.612	0.733
97	-0.043	0.824	0.858	-0.041	0.734	0.849	0.172	0.009	0.1	-0.016	0.594	0.708	0.249	0.008	0.086	-0.03	0.612	0.729
98	-0.025	0.795	0.873	-0.066	0.625	0.791	0.108	0.232	0.548	-0.041	0.456	0.629	0.138	0.279	0.642	-0.056	0.485	0.669
99	-0.043	0.83	0.86	-0.041	0.738	0.848	0.17	0.01	0.109	-0.016	0.595	0.704	0.246	0.008	0.082	-0.013	0.613	0.725
100	-0.113	0.871	0.879	-0.094	0.517	0.767	0.153	0.04	0.185	-0.021	0.561	0.684	0.215	0.092	0.403	0.006	0.597	0.728
101	0.194	0.002	0.041	-0.312	0.007	0.045	0.084	0.374	0.692	-0.163	0.053	0.217	0.105	0.367	0.68	-0.172	0.031	0.127
102	-0.098	0.985	0.985	-0.132	0.34	0.674	0.077	0.422	0.716	-0.04	0.461	0.631	0.1	0.41	0.695	-0.017	0.504	0.69
103	0.189	0.003	0.042	-0.308	0.007	0.045	0.084	0.374	0.686	-0.163	0.06	0.242	0.105	0.376	0.69	-0.169	0.042	0.17
104	0.079	0.231	0.525	-0.293	0.007	0.045	0.178	0.004	0.07	-0.131	0.147	0.427	0.256	0.004	0.067	-0.271	0.004	0.038
105	0.084	0.222	0.528	-0.391	0.001	0.017	0.004	0.874	0.878	-0.002	0.684	0.74	0.268	0.002	0.08	-0.259	0.002	0.029
106	0.079	0.235	0.528	-0.289	0.007	0.046	0.177	0.005	0.08	0	0.687	0.739	0.256	0.005	0.07	-0.225	0.005	0.046
107	0.077	0.24	0.533	-0.247	0.008	0.046	0.177	0.006	0.092	-0.133	0.132	0.394	0.255	0.005	0.071	-0.212	0.006	0.049
108	0.084	0.223	0.524	-0.39	0.001	0.018	0.094	0.324	0.649	-0.003	0.682	0.749	0.266	0.003	0.085	-0.255	0.003	0.032
109	0.119	0.111	0.403	-0.097	0.517	0.771	0.113	0.215	0.539	-0.012	0.604	0.702	0.155	0.251	0.612	-0.029	0.63	0.733
110	0.077	0.246	0.54	-0.238	0.008	0.047	0.177	0.006	0.088	0	0.689	0.737	0.254	0.006	0.08	-0.24	0.006	0.049
111	0.084	0.226	0.525	-0.377	0.003	0.032	0.188	0.001	0.037	-0.029	0.496	0.645	0.265	0.003	0.077	-0.247	0.003	0.033
112	0.08	0.231	0.531	-0.376	0.003	0.033	0.183	0.002	0.046	-0.134	0.131	0.398	0.265	0.003	0.08	-0.242	0.003	0.034
113	0.207	0.001	0.032	-0.452	0	0.017	0.178	0.004	0.074	0.004	0.732	0.747	0.256	0.004	0.069	-0.378	0	0.02
114	0.065	0.339	0.627	-0.423	0.001	0.015	0.169	0.011	0.104	-0.005	0.667	0.741	0.244	0.009	0.083	-0.377	0	0.022
115	0.035	0.545	0.789	-0.22	0.009	0.051	0.163	0.012	0.088	-0.176	0.03	0.149	0.236	0.014	0.102	-0.171	0.017	0.083
116	0.072	0.285	0.575	-0.03	0.789	0.867	0.108	0.236	0.55	-0.37	0.001	0.037	0.131	0.28	0.637	0.025	0.665	0.739
117	0.07	0.286	0.572	-0.028	0.792	0.866	0.106	0.238	0.548	-0.365	0.001	0.04	0.127	0.28	0.63	-0.001	0.666	0.736
118	0.059	0.399	0.687	-0.141	0.276	0.607	0.028	0.66	0.782	-0.243	0.004	0.04	0.031	0.62	0.734	-0.164	0.152	0.462
119	-0.004	0.687	0.858	-0.478	0	0.02	0.081	0.398	0.711	-0.432	0	0.02	0.104	0.385	0.688	-0.441	0	0.04
120	0.126	0.094	0.4	-0.363	0.004	0.035	0.148	0.059	0.231	-0.221	0.006	0.051	0.204	0.118	0.448	-0.231	0.006	0.048
121	0.051	0.444	0.727	-0.214	0.015	0.068	0.024	0.71	0.803	-0.161	0.061	0.242	0.022	0.649	0.734	-0.14	0.042	0.167
122	0.126	0.095	0.396	-0.355	0.004	0.039	0.146	0.071	0.275	-0.209	0.009	0.068	0.204	0.121	0.451	-0.232	0.007	0.05
123	-0.066	0.816	0.863	-0.321	0.006	0.045	0.03	0.639	0.766	-0.191	0.02	0.124	0.033	0.615	0.737	-0.188	0.008	0.053
124	0.051	0.446	0.725	-0.213	0.018	0.08	0.023	0.711	0.799	-0.161	0.07	0.27	0.022	0.655	0.736	-0.148	0.059	0.227
125	0.126	0.095	0.388	-0.349	0.004	0.038	0.143	0.074	0.282	-0.195	0.014	0.099	0.2	0.122	0.446	-0.201	0.008	0.055
126	0.458	0	0.02	-0.216	0.012	0.06	0.198	0.001	0.04	-0.168	0.045	0.196	0.334	0	0.04	-0.189	0.03	0.133
127	0.051	0.452	0.729	-0.213	0.028	0.119	0.022	0.715	0.799	-0.16	0.07	0.265	0.019	0.661	0.738	-0.161	0.065	0.246
128	0.065	0.339	0.622	-0.422	0.001	0.014	0.169	0.011	0.101	-0.004	0.674	0.744	0.243	0.009	0.08	-0.374	0	0.02
129	0.122	0.095	0.383	-0.344	0.005	0.038	0.143	0.078	0.29	-0.194	0.016	0.106	0.198	0.126	0.45	-0.201	0.008	0.054
130	0.05	0.455	0.728	-0.211	0.04	0.166	0.02	0.72	0.8	-0.158	0.071	0.262	0.017	0.665	0.739	-0.148	0.071	0.264
131	0.148	0.009	0.067	-0.126	0.366	0.678	0.13	0.143	0.44	-0.08	0.289	0.531	0.178	0.163	0.488	-0.108	0.33	0.606
132	0.348	0	0.012	-0.216	0.013	0.061	0.296	0	0.026	-0.165	0.051	0.22	0.302	0	0.05	-0.197	0.03	0.131
133	0.302	0	0.008	-0.215	0.014	0.067	0.274	0	0.03	-0.164	0.053	0.22	0.272	0	0.046	-0.167	0.03	0.128
134	0.05	0.467	0.741	-0.21	0.044	0.182	0.019	0.728	0.804	-0.153	0.078	0.285	0.017	0.668	0.738	-0.153	0.074	0.271
135	0.039	0.535	0.786	-0.131	0.343	0.673	0.16	0.013	0.085	-0.359	0.002	0.038	0.232	0.036	0.212	-0.011	0.557	0.728
136	0.094	0.203	0.527	-0.451	0	0.015	0.091	0.338	0.663	-0.312	0.002	0.035	0.114	0.344	0.675	-0.315	0.002	0.028
137	0.049	0.47	0.74	-0.207	0.051	0.204	0.018	0.73	0.802	-0.152	0.079	0.283	0.016	0.674	0.741	-0.172	0.085	0.306
138	-0.004	0.694	0.862	-0.477	0	0.02	0.08	0.399	0.706	-0.428	0	0.03	0.103	0.386	0.684	-0.432	0	0.03
139	-0.002	0.699	0.862	-0.476	0	0.02	0.08	0.408	0.716	-0.401	0	0.033	0.103	0.39	0.684	-0.409	0	0.02
140	0.064	0.339	0.616	-0.416	0.001	0.014	0.168	0.011	0.102	-0.003	0.683	0.746	0.242	0.01	0.08	-0.365	0.001	0.022
141	0.062	0.341	0.614	-0.404	0.001	0.016	0.166	0.011	0.098	-0.031	0.492	0.643	0.242	0.011	0.09	-0.362	0.001	0.023
142	0.072	0.356	0.635	-0.401	0.001	0.015	0.164	0.011	0.094	-0.347	0.002	0.036	0.238	0.012	0.095	-0.351	0.001	0.028
143	0.138	0.062	0.314	-0.176	0.143	0.428	0.071	0.438	0.725	-0.189	0.021	0.125	0.098	0.433	0.715	-0.189	0.009	0.052
144	0.061	0.365	0.646	-0.394	0.001	0.016	0.164	0.012	0.092	0	0.691	0.736	0.237	0.013	0.093	-0.351	0.001	0.026
145	0.12	0.099	0.388	-0.343	0.005	0.041	0.142	0.096	0.352	-0.191	0.017	0.109	0.197	0.126	0.443	-0.198	0.008	0.056
146	0.146	0.01	0.069	-0.122	0.373	0.684	0.129	0.143	0.434	-0.079	0.291	0.529	0.177	0.168	0.494	-0.112	0.332	0.604
147	-0.009	0.759	0.877	-0.079	0.571	0.777	0.109	0.217	0.53	-0.022	0.548	0.677	0.145	0.265	0.631	-0.001	0.594	0.733
148	0.092	0.206	0.528	-0.443	0	0.015	0.091	0.35	0.679	-0.309	0.002	0.034	0.114	0.347	0.675	-0.32	0.002	0.028
149	0.071	0.288	0.57	-0.027	0.793	0.862	0.106	0.252	0.573	-0.258	0.003	0.037	0.126	0.291	0.648	-0.006	0.674	0.74
150	-0.004	0.703	0.862	-0.471	0	0.02	0.079	0.409	0.711	-0.132	0.139	0.409	0.102	0.392	0.681	-0.398	0	0.02
151	0.12	0.103	0.396	-0.336	0.006	0.046	0.142	0.1	0.359	-0.191	0.018	0.116	0.197	0.127	0.44	-0.192	0.008	0.054
152	0.071	0.296	0.58	-0.025	0.795	0.86	0.104	0.253	0.569	-0.36	0.001	0.038	0.126	0.292	0.642	-0.016	0.686	0.749
153	0.07	0.297	0.576	-0.022	0.803	0.864	0.103	0.254	0.565	-0.002	0.683	0.743	0.125	0.294	0.64	0.015	0.686	0.745
154	0.058	0.403	0.688	-0.141	0.277	0.603	0.027	0.672	0.79	-0.23	0.005	0.041	0.031	0.62	0.73	-0.166	0.155	0.462
155	0.058	0.407	0.689	-0.139	0.301	0.647	0.027	0.672	0.786	-0.394	0	0.045	0.03	0.627	0.733	-0.135	0.157	0.464
156	0.146	0.012	0.078	-0.122	0.373	0.679	0.128	0.149	0.447	-0.079	0.294	0.531	0.173	0.174	0.506	-0.091	0.338	0.609
157	0.136	0.074	0.365	-0.175	0.174	0.513	0.071	0.44	0.721	-0.186	0.022	0.122	0.096	0.435	0.713	-0.174	0.009	0.053
158	0.145	0.014	0.09	-0.121	0.388	0.699	0.126	0.158	0.466	-0.078	0.307	0.549	0.172	0.178	0.508	-0.065	0.339	0.605
159	-0.018	0.847	0.868	-0.106	0.451	0.716	0.116	0.198	0.515	-0.086	0.271	0.517	0.161	0.245	0.622	-0.064	0.32	0.609
160	-0.012	0.858	0.875	-0.104	0.458	0.722	0.115	0.205	0.527	-0.085	0.276	0.521	0.16	0.246	0.616	-0.083	0.323	0.609
161	0.144	0.023	0.143	-0.119	0.39	0.697	0.125	0.16	0.465	-0.077	0.308	0.546	0.171	0.181	0.51	-0.055	0.34	0.601
162	0.069	0.299	0.575	-0.024	0.805	0.861	0.102	0.258	0.568	-0.265	0.003	0.034	0.125	0.299	0.643	0.011	0.689	0.745
163	0.038	0.536	0.782	-0.129	0.343	0.667	0.159	0.013	0.083	-0.245	0.004	0.039	0.231	0.039	0.225	-0.04	0.559	0.726
164	-0.005	0.674	0.869	-0.107	0.446	0.714	0.017	0.746	0.811	-0.031	0.49	0.645	0.016	0.676	0.735	-0.062	0.553	0.727
165	-0.004	0.705	0.859	-0.466	0	0.016	0.078	0.409	0.705	-0.374	0.001	0.044	0.102	0.4	0.689	-0.384	0	0.02
166	-0.004	0.706	0.855	-0.457	0	0.016	0.077	0.416	0.712	-0.373	0.001	0.04	0.1	0.407	0.695	-0.379	0	0.023
167	0.035	0.548	0.788	-0.22	0.01	0.054	0.162	0.012	0.087	-0.172	0.039	0.186	0.236	0.015	0.1	-0.168	0.018	0.088
168	0.089	0.209	0.529	-0.442	0	0.014	0.088	0.354	0.681	-0.27	0.002	0.035	0.112	0.349	0.672	-0.28	0.002	0.027
169	0.056	0.413	0.694	-0.136	0.305	0.65	0.026	0.679	0.79	-0.238	0.004	0.041	0.03	0.631	0.734	-0.115	0.161	0.468
170	-0.077	0.867	0.88	-0.103	0.466	0.728	0.115	0.209	0.529	-0.081	0.279	0.522	0.157	0.249	0.615	-0.09	0.323	0.604
171	0.283	0	0.007	-0.119	0.395	0.7	0.064	0.486	0.73	-0.078	0.308	0.541	0.081	0.505	0.759	-0.076	0.36	0.632
172	0.256	0	0.006	-0.118	0.399	0.7	0.064	0.493	0.737	-0.08	0.309	0.537	0.081	0.506	0.756	-0.091	0.361	0.628
173	0.222	0	0.016	-0.117	0.403	0.702	0.064	0.498	0.737	-0.073	0.31	0.534	0.076	0.51	0.756	-0.062	0.362	0.624
174	0.144	0.028	0.166	-0.116	0.405	0.698	0.123	0.162	0.464	-0.071	0.315	0.538	0.171	0.184	0.513	-0.107	0.367	0.628
175	0.211	0.001	0.034	-0.115	0.411	0.703	0.063	0.501	0.738	-0.07	0.333	0.564	0.076	0.515	0.758	-0.084	0.37	0.627
176	0.12	0.105	0.396	-0.114	0.412	0.699	0.132	0.116	0.369	-0.069	0.338	0.568	0.182	0.159	0.492	-0.098	0.375	0.63
177	0.135	0.085	0.405	-0.171	0.175	0.507	0.071	0.441	0.717	-0.185	0.023	0.129	0.096	0.436	0.708	-0.19	0.01	0.057
178	-0.066	0.817	0.86	-0.315	0.006	0.045	0.029	0.651	0.776	-0.19	0.02	0.121	0.031	0.616	0.734	-0.187	0.009	0.053
179	0.002	0.676	0.861	-0.033	0.778	0.865	0.063	0.509	0.744	-0.008	0.635	0.722	0.071	0.523	0.763	0.018	0.655	0.744
180	0.142	0.029	0.169	-0.114	0.412	0.693	0.122	0.162	0.458	-0.068	0.338	0.563	0.17	0.19	0.522	-0.085	0.376	0.626
181	0.147	0.042	0.236	-0.113	0.415	0.692	0.124	0.176	0.489	-0.065	0.343	0.568	0.17	0.192	0.52	-0.074	0.379	0.626
182	0.033	0.568	0.811	-0.218	0.01	0.055	0.161	0.012	0.085	-0.171	0.039	0.183	0.235	0.023	0.154	-0.184	0.021	0.099
183	0.032	0.571	0.809	-0.217	0.01	0.054	0.163	0.012	0.085	-0.17	0.041	0.188	0.234	0.031	0.197	-0.197	0.022	0.1
184	0.027	0.574	0.808	-0.211	0.012	0.058	0.16	0.013	0.085	-0.169	0.045	0.2	0.233	0.032	0.197	-0.166	0.029	0.132
185	0.069	0.309	0.588	-0.023	0.807	0.858	0.102	0.258	0.562	-0.236	0.005	0.042	0.124	0.3	0.638	0.029	0.689	0.741
186	0.088	0.21	0.525	-0.432	0	0.014	0.087	0.361	0.688	-0.268	0.002	0.034	0.109	0.354	0.674	-0.277	0.002	0.025
187	0.067	0.312	0.588	-0.023	0.808	0.855	0.1	0.263	0.566	-0.223	0.006	0.047	0.123	0.304	0.64	0.02	0.689	0.737
188	0.086	0.211	0.52	-0.429	0	0.015	0.085	0.361	0.682	-0.269	0.003	0.034	0.109	0.356	0.673	-0.276	0.002	0.026
189	0.066	0.313	0.585	-0.021	0.812	0.855	0.099	0.263	0.561	-0.347	0.002	0.035	0.123	0.308	0.642	-0.007	0.698	0.742
190	0.018	0.624	0.843	-0.079	0.575	0.778	0.159	0.014	0.084	-0.022	0.55	0.675	0.231	0.044	0.242	-0.022	0.596	0.732
191	-0.014	0.763	0.877	-0.102	0.473	0.734	0.025	0.696	0.79	-0.081	0.28	0.518	0.024	0.649	0.738	-0.074	0.324	0.601
192	-0.002	0.681	0.856	-0.046	0.691	0.833	0.092	0.332	0.658	0.005	0.735	0.747	0.118	0.344	0.681	0.025	0.772	0.784
193	-0.093	0.92	0.924	-0.031	0.781	0.863	0.068	0.463	0.724	-0.008	0.641	0.725	0.093	0.467	0.73	0.008	0.656	0.741
194	0.141	0.045	0.247	-0.112	0.422	0.698	0.122	0.185	0.507	-0.066	0.346	0.567	0.17	0.218	0.583	-0.09	0.381	0.625
195	0.14	0.047	0.249	-0.108	0.434	0.711	0.12	0.189	0.511	-0.065	0.347	0.565	0.166	0.224	0.59	-0.057	0.383	0.623
196	0.119	0.107	0.396	-0.107	0.439	0.713	0.131	0.134	0.42	-0.064	0.351	0.566	0.178	0.16	0.486	-0.071	0.384	0.62
197	0.14	0.056	0.287	-0.099	0.446	0.72	0.119	0.19	0.508	-0.063	0.352	0.564	0.165	0.23	0.598	-0.049	0.393	0.629
198	0.132	0.088	0.41	-0.171	0.175	0.502	0.07	0.442	0.712	-0.184	0.027	0.142	0.096	0.443	0.715	-0.17	0.011	0.061
199	0.131	0.09	0.41	-0.17	0.183	0.516	0.07	0.449	0.718	-0.183	0.028	0.144	0.095	0.444	0.71	-0.178	0.011	0.06
200	0.128	0.092	0.408	-0.168	0.183	0.51	0.069	0.455	0.723	-0.181	0.028	0.141	0.094	0.447	0.71	-0.175	0.013	0.069
